# Supplementary material for: Public health implications of contamination of Franc CFA (XAF) circulating in Buea (Cameroon) with drug resistant pathogens
Source: BMC Res Notes. 2014 Jan 8;7:16. doi: 10.1186/1756-0500-7-16 (PMC3895854; doi:10.1186/1756-0500-7-16)
Supplement: Additional file 1 — Distribution of currency denominations by physical appearance. Description of data: This table shows the distribution of various denominations of currency analyzed with respect to type (note or coin) and physical appearance (clean or dirty). [file 1756-0500-7-16-S1.xlsx]

## Sheet: Sheet1
	Additional File 1: Distribution of currency denominations by physical appearance
			Physical Appearance
	Currency denomination
			Clean	Dirty	Total
			N (%)	N (%)	N (%)
	Note		5 (2.3)	17 (7.9)	22 (10.3)
		500
		1000	1(1 5.2)	38 (17.8)	49 (23.0)
		2000	10 (4.7)	34 (15.9)	44 (20.7)
		5000	2 (0.9)	13 (6.1)	15 (7.0)
		10000	7 (3.3)	8 (3.8)	15 (7.0)
		Total	35 (16.4)	110 (51.6)	145 (68.1)
	Coin	100	13 (6.1)	24 (11.3)	37 (17.4)
		500	4 (1.9)	5 (2.3)	9 (4.2)
		50	13 (6.1)	9 (4.2)	22 (10.3)
		Total	30 (14.1)	38 (17.8)	68 (31.9)
	Grand Total		65 (30.5)	148 (69.5)	213 (100)
